# Supplementary material for: Identification and Differential Abundance of Mitochondrial Genome Encoding Small RNAs (mitosRNA) in Breast Muscles of Modern Broilers and Unselected Chicken Breed
Source: Front Physiol. 2017 Oct 20;8:816. doi: 10.3389/fphys.2017.00816 (PMC5655574; doi:10.3389/fphys.2017.00816)
Supplement: Supplementary Table 1 — The 117 chicken muscle mitosRNA. [file Table1.XLSX]

## Sheet: Sheet1
Name	Gene	Sequence	Length
gga_mitosRNA_H_1264	tRNA-Phe	GATGCCAAGATGGTACCTACTATACCTGTGGGCA	34
gga_mitosRNA_H_1298	12 S rRNA	AAAGACTTAGTCCTAACCTTTCTATTGGTTTTTGCTAGAC	40
gga_mitosRNA_H_1426	12 S rRNA	GTAGCCCAAGACGCCTTGCTTAAGCC	26
gga_mitosRNA_H_1640	12 S rRNA	AAGCTGTCATAAGCCTAAGATCCACC	26
gga_mitosRNA_H_1698	12 S rRNA	GATTAATTTTAACCCACGAAAGCTAGGACCCA	32
gga_mitosRNA_H_1780	12 S rRNA	CATCACACATGTATCCGCCTGAGAACTACG	30
gga_mitosRNA_H_1781	12 S rRNA	ATCACACATGTATCCGCCTGAGAACTACGAGCACA	35
gga_mitosRNA_H_1816	12 S rRNA	AACGCTTAAAACTCTAAGGACTTGGCGGTGCCCCA	35
gga_mitosRNA_H_1890	12 S rRNA	CGATTCACCCAACCACCCCTTGCC	24
gga_mitosRNA_H_1951	12 S rRNA	AATGAAAGAACAACAGTGAGCTCAAT	26
gga_mitosRNA_H_2118	12 S rRNA	CCTAAGCTCACTTTAAGACGGCTCTGAGGCACG	33
gga_mitosRNA_H_2302	tRNA-Val	AGCTTACACCTGAAAGATACCC	22
gga_mitosRNA_H_2305	tRNA-Val	TTACACCTGAAAGATACCCTCAACAGACAAGGTCGCCTTGAC	42
gga_mitosRNA_H_2344_1	tRNA-Val	GACTTGCCCCCCCTCTAGCCCGACAAACTCGTACCCTTAACAT	43
gga_mitosRNA_H_2344_2	tRNA-Val	GACTTGCCCCCCCTCTCGCCCGACAAACTCGTACCCTTAACA	42
gga_mitosRNA_H_2346_1	16S rRNA	CTTGCCCCCCCTCTAGCCCGACAAACTAGTA	31
gga_mitosRNA_H_2346_2	16S rRNA	CTTGCCCCCCCTCTAGCCCGACAAACTCATAC	32
gga_mitosRNA_H_2346_3	16S rRNA	CTTGCCCCCCCTCTAGCCCGACAAACTCCTAC	32
gga_mitosRNA_H_2346_4	16S rRNA	CTTGCCCCCCCTCTAGCCCGACAAACTCGCACC	33
gga_mitosRNA_H_2346_5	16S rRNA	CTTGCCCCCCCTCTAGCCCGACAAACTCGTACCCGTAA	38
gga_mitosRNA_H_2346_6	16S rRNA	CTTGCCCCCCCTCTAGCCCGACAAACTCGTACCCTTAACATAAAAA	46
gga_mitosRNA_H_2346_7	16S rRNA	CTTGCCCCCCCTCTAGCCCGACAAACTCGTACCCTTATCAT	41
gga_mitosRNA_H_2346_8	16S rRNA	CTTGCCCCCCCTCTAGCCCGACAAACTCGTCCC	33
gga_mitosRNA_H_2346_9	16S rRNA	CTTGCCCCCCCTCTAGCCCGACAAACTCTTAC	32
gga_mitosRNA_H_2346_10	16S rRNA	CTTGCCCCCCCTCTAGCCCGACAAACTGGTA	31
gga_mitosRNA_H_2346_11	16S rRNA	CTTGCCCCCCCTCTAGCCCGACAAACTTGTA	31
gga_mitosRNA_H_2346_12	16S rRNA	CTTGCCCCCCCTCTCGCCCGACAAACTCGTACCCTTAACATA	42
gga_mitosRNA_H_3067	16S rRNA	TTATTAACAGAACTCAACTTATACCCCCA	29
gga_mitosRNA_H_3283	16S rRNA	GTATCCTAACCGTGCGAAGGTAGCGCAATCAATTGTCC	38
gga_mitosRNA_H_3291	16S rRNA	ACCGTGCGAAGGTAGCGCAATCAATTGTCCCG	32
gga_mitosRNA_H_3421	16S rRNA	ATAAGACGAGAAGACCCTGTGGAACTTTAA	30
gga_mitosRNA_H_3422	16S rRNA	TAAGACGAGAAGACCCTGTGGAACTTTAAA	30
gga_mitosRNA_H_3497	16S rRNA	ACACATAAACCCCTGGTCGACATTTTTCGGTTGGG	35
gga_mitosRNA_H_3778	16S rRNA	GTCCTACGTGATCTGAGTTCAGACC	25
gga_mitosRNA_H_3947_1	16S rRNA	AACTCCTAGAAAAGGATCCAGATA	24
gga_mitosRNA_H_3947_2	16S rRNA	AACTCCTAGAAAAGGATCCAGCTA	24
gga_mitosRNA_H_3947_3	16S rRNA	AACTCCTAGAAAAGGATCCAGTTA	24
gga_mitosRNA_H_4040	tRNA-Leu	TACCCCGGACATGACCCTGCCCACCCTAACA	31
gga_mitosRNA_H_4554	ND1	TTAAGCACCCTGGCCATCACCCAAGAACCC	30
gga_mitosRNA_H_4957	ND1	TAACCCTAGCCTTATGCCTCTGACATACCAGCATACC	37
gga_mitosRNA_H_5056	tRNA-Ile	GATAAAGTGAACATAGAGGTATAACAACCCTCTCA	35
gga_mitosRNA_H_5062	tRNA-Ile	GTGAACATAGAGGTATAACAACCCTCTCACT	31
gga_mitosRNA_H_5171	tRNA-Gln	TAGTAAGGTCAGCTAACTAAGCTATCGGGCCCA	33
gga_mitosRNA_H_5172	tRNA-Gln	AGTAAGGTCAGCTAACTAAGCTATCGGGCCCATACCCCGAAAATGA	46
gga_mitosRNA_H_5469	ND2	AACGCCTGATCCACCGGACAATGAGACATTACACA	35
gga_mitosRNA_H_5727	ND2	CTAATCGGAGGCTGAATGGGCCTAAACC	28
gga_mitosRNA_H_5929	ND2	TACTCATCTCATGAACTAAAACCCC	25
gga_mitosRNA_H_5954	ND2	AATACTAAATGCAACTGTAATACTAACCC	29
gga_mitosRNA_H_6276_4	ND2	CTAAAGAAACTTAGGATTAACTGTCACCA	29
gga_mitosRNA_H_6276_1	ND2	CTACAGAAACTTAGGATTAACTGTCACC	28
gga_mitosRNA_H_6276_2	ND2	CTAGAGAAACTTAGGATTAACTGTCACCA	29
gga_mitosRNA_H_6276_3	ND2	CTATAGAAACTTAGGATTAACTGTCACC	28
gga_mitosRNA_H_6279	ND2	TAGAAACTTAGGATTAACTGTCACCAA	27
gga_mitosRNA_H_6280	tRNA-Trp	AGAAACTTAGGATTAACTGTCACCAAACCA	30
gga_mitosRNA_L_6542	tRNA-Cys	AACTCGTTGATGTACACTAAAGTGTGCCGGGGTCT	35
gga_mitosRNA_H_6678	COX1	AACCACAAAGACATTGGCACTCTTTACCT	29
gga_mitosRNA_H_7156	COX1	TAAAACCCCCCGCACTGTCACAATACC	27
gga_mitosRNA_H_7345	COX1	TATTCTGATTCTTCGGTCACCCCGAAGTTTACA	33
gga_mitosRNA_H_7512	COX1	CACCATATATTCACAGTCGGAATGGACGTAGACACCCGAGCCTACT	46
gga_mitosRNA_H_7516	COX1	ATATATTCACAGTCGGAATGGACGTAGACACCCGAGCCTACTTTAC	46
gga_mitosRNA_H_7517	COX1	TATATTCACAGTCGGAATGGACGTAGACACCCGAGCCTACTTTACA	46
gga_mitosRNA_H_7522	COX1	TCACAGTCGGAATGGACGTAGACACCCGAGCCTACTTTACAT	42
gga_mitosRNA_H_7957	COX1	GACGATACTCAGATTACCCAGACGCCTACACA	32
gga_mitosRNA_H_8083	COX1	GAAAAGTACTCCAACCCGAATTAACT	26
gga_mitosRNA_H_8084	COX1	AAAAGTACTCCAACCCGAATTAACTG	26
gga_mitosRNA_H_8115	COX1	AATATCGAATGAATTCATGGCTGCCC	26
gga_mitosRNA_H_8122	COX1	AATGAATTCATGGCTGCCCACCC	23
gga_mitosRNA_H_8156	COX1	CTTCGAAGAACCAGCCTTTGTAC	23
gga_mitosRNA_H_8157	COX1	TTCGAAGAACCAGCCTTTGTACA	23
gga_mitosRNA_H_8272	tRNA-Asp	AAACCAATTACATAGACCTGTCAAGACTA	29
gga_mitosRNA_H_8277	tRNA-Asp	AATTACATAGACCTGTCAAGACTAA	25
gga_mitosRNA_H_8289	tRNA-Asp	CTGTCAAGACTAAATCACAGGTGCAAACCCTGTACATCTCA	41
gga_mitosRNA_H_8290	tRNA-Asp	TGTCAAGACTAAATCCCAGGTGCAAACCCTGTACATCTCA	40
gga_mitosRNA_H_8375	COX2	CATCATAGAAGAGCTCGTTGAATTCCAC	28
gga_mitosRNA_H_8486	COX2	AAACACCGTAGATGCCCAAGAAGTTGAACTA	31
gga_mitosRNA_H_8487	COX2	AACACCGTAGATGCCCAAGAAGTTGAACTAATCTGAACC	39
gga_mitosRNA_H_8735	COX2	AGAAGTCGACCATCGCATTGTAATCCCC	28
gga_mitosRNA_H_9047	tRNA-Lys	TTAAGCTAGAGAGAGGGGACACCCTCCCCCTTAATGAC	38
gga_mitosRNA_H_9163	ATP8	AAACTTCTTTCATTCACTCTAACAAACAACCCTGCA	36
gga_mitosRNA_H_9235	ATP8	TGACCATGAACCTAAGCTTCTTCGACC	27
gga_mitosRNA_H_9378	ATP6	CAACTCTGATTCACCCACCTAATCACA	27
gga_mitosRNA_H_9601	ATP6	AACCCTCCGCCTCCTTAGGACACCTACTCCCTGAAGGCACCCC	43
gga_mitosRNA_H_9757	ATP6	AACTTATCTCTACAGCCACAATCGCCCTACTACC	34
gga_mitosRNA_H_9791	ATP6	AATAATACCATCAATCTCCGCCCTAACGGCACTC	34
gga_mitosRNA_H_9800	ATP6	ATCAATCTCCGCCCTAACGGCACTCA	26
gga_mitosRNA_H_9871	ATP6	AAGCCTACGTCTTCGTCCTCCTCCTAAGCCTCTACTTACA	40
gga_mitosRNA_H_10020	COX3	TATGGTTCCACTACAGCTCGACCACCC	27
gga_mitosRNA_H_10251	COX3	CAGAACTGGGGGGCCAATGGCCCCCA	26
gga_mitosRNA_H_10617	COX3	ACTTCGGATTTGAAGCAGCAGCCTGATACTG	31
gga_mitosRNA_H_10683	COX3	TATCCATATACTGATGAGGATCTT	24
gga_mitosRNA_H_10707	tRNA-Gly	GCTCTTCTAGTATACTCATTACAACTGACTTCC	33
gga_mitosRNA_H_10739	tRNA-Gly	CAATCTTTAAAATCTGGTATCAACCCAGAGAAGA	34
gga_mitosRNA_H_11128	tRNA-Arg	AGAAAGTTAGTCTAACTAAGACAGCTGG	28
gga_mitosRNA_H_11142	tRNA-Arg	ACTAAGACAGCTGGTTTCGACCCAGCA	27
gga_mitosRNA_H_11144	tRNA-Arg	TAAGACAGCTGGTTTCGACCCAGCAAA	27
gga_mitosRNA_H_11350	ND4_L	AAACCCCATCATTCGCCCTTGTACC	25
gga_mitosRNA_H_11633	ND4	AAAACCCTAACCCTCTGAACAGGCATAGACCA	32
gga_mitosRNA_H_11664	ND4	AAATCTCAACTCCCCTCTTAGTACTCTCCTGC	32
gga_mitosRNA_H_11665	ND4	AATCTCCACTCCCCTCTTAGTACTCTCCTGC	31
gga_mitosRNA_H_11905	ND4	AGAACGACTTAGCGCAGGCATTTACC	26
gga_mitosRNA_H_12707	ND4	CTCTACATACTACTCTCAACCCAACGAGGCACTC	34
gga_mitosRNA_H_12766	ND4	CAACTCAAACACTCGAGAACATCTTCTCATAACCC	35
gga_mitosRNA_H_12824	ND4	CTCATCCTCAAACCAGAACTAATCTCAGGAACCC	34
gga_mitosRNA_H_12932	tRNA-Ser	CGAGGGGAGGCCCAAGCCAGCAAGAACTGC	30
gga_mitosRNA_H_12933	tRNA-Ser	GAGGGGAGGCCCAAGCCAGCAAGAACTGCTAATTCC	36
gga_mitosRNA_H_12954	tRNA-Ser	AGAACTGCTAATTCCTGCATCTGAGCTTTAAACCTCAGTCCCCTTA	46
gga_mitosRNA_H_13071	ND5	ATGGAGACTCCACTGCTCCTTAACACCC	28
gga_mitosRNA_H_15821	CYTB	AATCTAAACAACGAACAATAACCTTCCGACC	31
gga_mitosRNA_H_15860	CYTB	AAACCCTATTCTGACTTCTAGTAGCCAACC	30
gga_mitosRNA_H_15890	CYTB	TTCTTATCCTAACCTGAATCGGAAGCC	27
gga_mitosRNA_H_15898	CYTB	CTAACCTGAATCGGAAGCCAACCAGTAGAACACCC	35
gga_mitosRNA_H_15904	CYTB	TGAATCGGAAGCCAACCAGTAGAACACCCC	30
gga_mitosRNA_H_16072	tRNA-Thr	AAACCAAAAACTGAAGACTCCACCCTTCTTAGAGTA	36
gga_mitosRNA_H_16076	tRNA-Thr	CAAAAACTGAAGACTCCACCCTTCTTAGAGTACCAG	36
gga_mitosRNA_L_16177	tRNA-Pro	CAGAGAGTAGTTTATTTGAAAATACC	26
gga_mitosRNA_L_16707	ND6	ATATGACTTATTTTGTGATTTTTCT	25
gga_mitosRNA_L_16745	ND6	TCAAGCCGTAGTCCTTGGGGTCTAACCAAGCGGGAATA	38
